# Supplementary material for: Equity at the point of care: auditing AI-supported resource allocation in obstetric emergencies
Source: Front Public Health. 2026 Mar 3;14:1774367. doi: 10.3389/fpubh.2026.1774367 (PMC12992295; doi:10.3389/fpubh.2026.1774367)
Supplement: Supplementary file 1 [file Supplementary_file_1.zip]

Archive with 7 entries (7 files):
- Supplementary Box S2.DOCX
- Supplementary Box S1.DOCX
- Supplementary Table S2.DOCX
- Supplementary Appendix S2.DOCX
- Supplementary Table S1.DOCX
- Supplementary Appendix S1.docx
- Supplementary Box S3.DOCX
